# Supplementary material for: Phenotypic Analysis of a Family of Transcriptional Regulators, the Zinc Cluster Proteins, in the Human Fungal Pathogen Candida glabrata
Source: G3 (Bethesda). 2014 Mar 21;4(5):931–40. doi: 10.1534/g3.113.010199 (PMC4025492; doi:10.1534/g3.113.010199)
Supplement: Supporting Information [file supp_g3.113.010199_TableS1.xls]

## Sheet: Full info
Table S1 List of oligonucleotides used in this study		*
Oligos used to construct cassettes for conditional expression of zinc cluster proteins
ScURA3-1	CGGGATCCGTGCACCACGCTTTTCAATT
ScURA3-2	ATCACGGAGCTCgtatttcacaccgcagggta
Tc-CgZCF5-1	TTAGAGAGTGTGTCAGTGAATTGGGGAGAGGTAGGAGAGTAATAGCACATCGTATAGCGCGCATAGGCCACTAGTGGATCTG
Tc-CgZCF5-2	CTCTATCTCTTTGCTCCGCTTTCCAATAGCTTTGGCTTTAGTATCCTCTATGTCAGCTGTAAGCTTCGTACGAGCGTAATC
Tc-CgZCF5-3	GACGTTTGCGACGCAAGTTTATATGCAATTGAGCCATACTGTGAAGGTGCTTTTGGGATCTTAGAGAGTGTGTCAGTGAA
Tc-CgZCF5-4	GTGGAACTTCCGCTTCCCAGTGCTGGTCTTGCTTACCCGCTTACCATTGACTTCAATGAGCTCTATCTCTTTGCTCCGCT
Tc-CgZCF11-1	AGGAAAAAAAAATATTAAGCTACACTTCTTGTAAGGCACGAGGCTAGGACACTTTTGAACGCATAGGCCACTAGTGGATCTG
Tc-CgZCF11-2	AACAGGCGTGTTATTAGGCGCCGACGTGCATTTTGTGGGAACCAAATCTCCTTGCGTGTCAAGCTTCGTACGAGCGTAATC
Tc-CgZCF11-3	AGGAGGTGCAAGAAACGTTAAGCAAACGGGTGCCGCTCAAAGATATACTGTACTGGAGAAAGGAAAAAAAAATATTAAGC
Tc-CgZCF11-4	CGCAATGTCAATAACGCTGCTGCTCTTCATCTCCGGCTGTGGAGACGTCGTGTAAGAGTCAACAGGCGTGTTATTAGGCG
Tc-CgZCF13-1	TTATAAGTGTTCGACTATTATATGACTATATTTGTTGTTATCACGTGACCATTTTGGTTTGCATAGGCCACTAGTGGATCTG
Tc-CgZCF13-2	TTTTCTCTTGCTACACACTGAACATGGTCTATTTGATTTGGTAGGCAATGGCCTTTGAAAAAGCTTCGTACGAGCGTAATC
Tc-CgZCF13-3	TTTTAGAAAGAAAAAAAGATGTTATGTTTTTAAATACATTTGAAATAATGATAAATAATTATAAGTGTTCGACTATTATA
Tc-CgZCF13-4	TTCACTTTCGGTACCTCTCTTTCGACAATGCCCGCACGGTACAAGTCTATCACACTTTACTTTTCTCTTGCTACACACTG
Tc-CgTOP2-1	CCATCTTCTTAAAGCATCCCGTGAGTGACGTGTTTAGAGTTTTCTTTTATTGTGTTGTACGCATAGGCCACTAGTGGATCTG
Tc-CgTOP2-2	AAGAATATGCTCTAACTGAGATATCTTCTGATATCTTTCAGAAGCGGTTTTAGGTTCACTAAGCTTCGTACGAGCGTAATC
Tc-CgTOP2-3	GATCATATTTTTGATCTGCCAATGCTATTGTTCAAGAACGACAACAACAAGGAATTGCCGCCATCTTCTTAAAGCATCCC
Tc-CgTOP2-4	ATAAATCCACTGCTCTTGTTCTTGTATTTCTACAGATCCAATATATGTATCGGGTCTCTTAAGAATATGCTCTAACTGAG
Oligos used to construct pRS-URA3. Nucleotides in bold are complementary to the URA3 gene in pRS306
URA3REC-1	SCGACGGTATCGATAAGCTTGATATCGAATTCCTGCAGCCCGGGGTGCACCACGCTTTTCAATT
URA3REC-2	CCACCGCGGTGGCGGCCGCTCTAGAACTAGTGGATCCCCCGGGGTATTTCACACCGCAGGGTA
Oligos used to construct pCgZCFXX plasmids. Nucleotides in blue are complementary to pRS-URA3.
CgZCFXX-check oligos were used to verify homologous recombination with either URA3-CHECK or URA3-CHECK#2
URA3-CHECK	AGGCCTCTAGGTTCCTTTGT
URA3-CHECK#2	ATGAGTAGCAGCACGTTCCT
CgZCF1-a	CGACGGTATCGATAAGCTTGATATCGAATTCCTGCAGCCCGGGCGCAATTAACAACAATCGTCAC
CgZCF1-b	AAAAAAAAAATGATGAATTGAATTGAAAAGCGTGGTGCACGAAGGTTAACCAAATCGCTTCC
CgZCF1-c	AATTTAATTATATCAGTTATTACCCTGCGGTGTGAAATACAATTTAGACAGTGTGCATAGCC
CgZCF1-d	CCACCGCGGTGGCGGCCGCTCTAGAACTAGTGGATCCCCCGGGTGAACTGATCAACGAAGGTAGTG
CgZCF1-check	GATCTAAGTGGATAAGCAGG
CgZCF2-a	CGACGGTATCGATAAGCTTGATATCGAATTCCTGCAGCCCGGGCAACCCTACTAACCTCAGTTGC
CgZCF2-b	AAAAAAAAAATGATGAATTGAATTGAAAAGCGTGGTGCACGGAAATTCAAGTGCGGCATTC
CgZCF2-c	AATTTAATTATATCAGTTATTACCCTGCGGTGTGAAATACATATCGATAACACTGAACGCAATC
CgZCF2-d	CCACCGCGGTGGCGGCCGCTCTAGAACTAGTGGATCCCCCGGGATGAACATAAGGCTGCTGTCAA
CgZCF2-check	GCCTTGTGAAACTACTATCA
CgZCF3-a	CGACGGTATCGATAAGCTTGATATCGAATTCCTGCAGCCCGGGTTGGCTATAACACCGATGACT
CgZCF3-b	AAAAAAAAAATGATGAATTGAATTGAAAAGCGTGGTGCACGCCCAAGCGGTTGTGTAAGTT
CgZCF3-c	AATTTAATTATATCAGTTATTACCCTGCGGTGTGAAATACTCTTAGCCAAGGCAAGAACC
CgZCF3-d	CCACCGCGGTGGCGGCCGCTCTAGAACTAGTGGATCCCCCGGGTGAAATGACGTAGGGAGCAA
CgZCF3-check	CGCCATGCACCATACAGAAT
CgZCF4-a	CGACGGTATCGATAAGCTTGATATCGAATTCCTGCAGCCCGGGATATTCCTTCAGCTCGATTGG
CgZCF4-b	AAAAAAAAAATGATGAATTGAATTGAAAAGCGTGGTGCACGTGTCGTCTTTAGGGTACAGTGA
CgZCF4-c	AATTTAATTATATCAGTTATTACCCTGCGGTGTGAAATACGTGTGCATTTGTTATGTTTGTG
CgZCF4-d	CCACCGCGGTGGCGGCCGCTCTAGAACTAGTGGATCCCCCGGGGAGCACACAAGGCCAATACA
CgZCF4-check	TGGATCCTAAGCAAGAACAG
CgZCF5-a	CGACGGTATCGATAAGCTTGATATCGAATTCCTGCAGCCCGGGTTGCATTGTGACATGTAGAGG
CgZCF5-bx	AAAAAAAAAATGATGAATTGAATTGAAAAGCGTGGTGCACGCCCAACAGTGGTTTTGATGA
CgZCF5-c	AATTTAATTATATCAGTTATTACCCTGCGGTGTGAAATACGAGTTTATTGTTCTTTTG
CgZCF5-d	CCACCGCGGTGGCGGCCGCTCTAGAACTAGTGGATCCCCCGGGGGATTATCGCATTTTGGAAGA
CgZCF5-check	CGAGTTCTTCTCCCTTCACTG
CgZCF6-a	CGACGGTATCGATAAGCTTGATATCGAATTCCTGCAGCCCGGGCGCAATTAACAACAATCGTCAC
CgZCF6-b	AAAAAAAAAATGATGAATTGAATTGAAAAGCGTGGTGCACGAAGGTTAACCAAATCGCTTCC
CgZCF6-cx	AATTTAATTATATCAGTTATTACCCTGCGGTGTGAAATACCACACACATAATCAAATGGG
CgZCF6-dx	CCACCGCGGTGGCGGCCGCTCTAGAACTAGTGGATCCCCCGGGCAACTCCAAAGCCTTAAATTCC
CgZCF6-check	CTTGTGCTGCAATCCACCCT
CgZCF7-a	CGACGGTATCGATAAGCTTGATATCGAATTCCTGCAGCCCGGGCCAGTATGAAATCAACACCAGA
CgZCF7-b	AAAAAAAAAATGATGAATTGAATTGAAAAGCGTGGTGCACGCGGATCAAATAAGCAATAGACG
CgZCF7-cx	AATTTAATTATATCAGTTATTACCCTGCGGTGTGAAATACCTTTTCAATTCTGGTGTTATGGAC
CgZCF7-dx	CCACCGCGGTGGCGGCCGCTCTAGAACTAGTGGATCCCCCGGGCTGCTCTTTGCAATCCGTTA
CgZCF7-check	CAACAGATGCAATTTCCACA
CgZCF8-ax	CGACGGTATCGATAAGCTTGATATCGAATTCCTGCAGCCCGGGGCGGAACTGAAGAGGGCATT
CgZCF8-bx	AAAAAAAAAATGATGAATTGAATTGAAAAGCGTGGTGCACGATTCCTACCTGGCACCAACC
CgZCF8-cx	AATTTAATTATATCAGTTATTACCCTGCGGTGTGAAATACGCCCGAAATAATGATATGTAATTTT
CgZCF8-dx	CCACCGCGGTGGCGGCCGCTCTAGAACTAGTGGATCCCCCGGGGTAGCAAACAGGCGATGAGC
CgZCF8-check	CTCTCCCCTCGTCCAAGTCT
CgZCF9-a	CGACGGTATCGATAAGCTTGATATCGAATTCCTGCAGCCCGGGCCCTTCTCACACCAGGATAA
CgZCF9-b	AAAAAAAAAATGATGAATTGAATTGAAAAGCGTGGTGCACGGCTCGTCTATCCCGTCAAAT
CgZCF9-c	AATTTAATTATATCAGTTATTACCCTGCGGTGTGAAATACTGCCGTTATATTGTCTGTTCTG
CgZCF9-d	CCACCGCGGTGGCGGCCGCTCTAGAACTAGTGGATCCCCCGGGTTCCTAAAGCATACAGTGGTGA
CgZCF9-check	CTGCATACTGTCTTAGTGCT
CgZCF10-a	CGACGGTATCGATAAGCTTGATATCGAATTCCTGCAGCCCGGGCTGGTGAAAAACTGGCAAAG
CgZCF10-b	AAAAAAAAAATGATGAATTGAATTGAAAAGCGTGGTGCACGACTTCAAAACGGAGCGAAGA
CgZCF10-cx	AATTTAATTATATCAGTTATTACCCTGCGGTGTGAAATACCGGATCCTACATAGAAAGTATAACA
CgZCF10-dx	CCACCGCGGTGGCGGCCGCTCTAGAACTAGTGGATCCCCCGGGGCCCATCAACTCAGGACTCT
CgZCF10-check	CCCTTGCAACAACGATACCT
CgZCF11-a	CGACGGTATCGATAAGCTTGATATCGAATTCCTGCAGCCCGGGTCCAGAGAAAGAGACGGACAA
CgZCF11-b	AAAAAAAAAATGATGAATTGAATTGAAAAGCGTGGTGCACGATACAACGTTGGCCCTGTTC
CgZCF11-c	AATTTAATTATATCAGTTATTACCCTGCGGTGTGAAATACTGTCGGACATTTTACTTGAGCA
CgZCF11-d	CCACCGCGGTGGCGGCCGCTCTAGAACTAGTGGATCCCCCGGGAACACCGGGTTTAGCAACG
CgZCF11-check	ACCTTTTGGTTTGGCAGGAT
CgZCF12-a	CGACGGTATCGATAAGCTTGATATCGAATTCCTGCAGCCCGGGCATAAAGCTCCAATCTTCTAGG
CgZCF12-b	AAAAAAAAAATGATGAATTGAATTGAAAAGCGTGGTGCACGCGAGATTACCTCAGAATTCCCTTA
CgZCF12-c	AATTTAATTATATCAGTTATTACCCTGCGGTGTGAAATACACGTTTCATCACAGGGCTTG
CgZCF12-d	CCACCGCGGTGGCGGCCGCTCTAGAACTAGTGGATCCCCCGGGAGCAATGAGCTGGTCACAGA
CgZCF12-check	AAGAACAGCCCAGGAATTGA
CgZCF13-ax	CGACGGTATCGATAAGCTTGATATCGAATTCCTGCAGCCCGGGGTCGTGAACTGGGTGAAACTGGT
CgZCF13-bx	AAAAAAAAAATGATGAATTGAATTGAAAAGCGTGGTGCACGCAGCTCTCAAAAAATGTTCT
CgZCF13-c	AATTTAATTATATCAGTTATTACCCTGCGGTGTGAAATACCAGAATAACTTTCAGCATCTCTCG
CgZCF13-d	CCACCGCGGTGGCGGCCGCTCTAGAACTAGTGGATCCCCCGGGGAAAGAAATGCTGTGGGAAT
CgZCF13-check	AGAAGATCCTACGGTGCCATT
CgZCF14-a	CGACGGTATCGATAAGCTTGATATCGAATTCCTGCAGCCCGGGTTACTGGTTGTCTGCGCTTT
CgZCF14-b	AAAAAAAAAATGATGAATTGAATTGAAAAGCGTGGTGCACGTCCACTAGTGATGTATTGCCTA
CgZCF14-cx	AATTTAATTATATCAGTTATTACCCTGCGGTGTGAAATACGAGATGTTTATATTTACATGA
CgZCF14-dx	CCACCGCGGTGGCGGCCGCTCTAGAACTAGTGGATCCCCCGGGCAATATCATGCGAACCACCA
CgZCF14-check	CTCATCCTTCGCCTGCTAAA
CgZCF15-a	CGACGGTATCGATAAGCTTGATATCGAATTCCTGCAGCCCGGGGGTAATCTGACTTAGAAGTTCGTG
CgZCF15-b	AAAAAAAAAATGATGAATTGAATTGAAAAGCGTGGTGCACGTCTATACGTATGAGTCCGCAGCA
CgZCF15-c	AATTTAATTATATCAGTTATTACCCTGCGGTGTGAAATACCTGTATATATCTTTATTTAGC
CgZCF15-d	CCACCGCGGTGGCGGCCGCTCTAGAACTAGTGGATCCCCCGGGGTCTGTGCTATGATATTGAG
CgZCF15-check	GCTTGGCAGTATAACAATTAGG
CgZCF16-a	CGACGGTATCGATAAGCTTGATATCGAATTCCTGCAGCCCGGGGGTAATCTGACTTAGAAGTTCGTG
CgZCF16-b	AAAAAAAAAATGATGAATTGAATTGAAAAGCGTGGTGCACGTCTATACGTATGAGTCCGCAGCA
CgZCF16-c	AATTTAATTATATCAGTTATTACCCTGCGGTGTGAAATACCGCTAGAGGCTTTACAGTAAGGAT
CgZCF16-d	CCACCGCGGTGGCGGCCGCTCTAGAACTAGTGGATCCCCCGGGCCGGAAAGAAAGAACTTGTGA
CgZCF16-check	TGCAGAAAGCCAAGAGAAAA
CgZCF17-a	CGACGGTATCGATAAGCTTGATATCGAATTCCTGCAGCCCGGGGAGTCTACGGGGTGCTCTGA
CgZCF17-b	AAAAAAAAAATGATGAATTGAATTGAAAAGCGTGGTGCACGGACAGTCTGACAGTTCTTATAATCC
CgZCF17-c	AATTTAATTATATCAGTTATTACCCTGCGGTGTGAAATACGCCACTTATTCAGTAATG
CgZCF17-d	CCACCGCGGTGGCGGCCGCTCTAGAACTAGTGGATCCCCCGGGGGCATTCCTGAAGAGAGTGG
CgZCF17-check	TTCTTGGTCCCAACAAAAGTC
CgZCF18-ax	CGACGGTATCGATAAGCTTGATATCGAATTCCTGCAGCCCGGGTGAATTCTTCCCTTTGACCTG
CgZCF18-bx	AAAAAAAAAATGATGAATTGAATTGAAAAGCGTGGTGCACGGGCTTATTTTGTGGCTATAG
CgZCF18-c	AATTTAATTATATCAGTTATTACCCTGCGGTGTGAAATACGAACATCTCCTACGGAATGACTTT
CgZCF18-d	CCACCGCGGTGGCGGCCGCTCTAGAACTAGTGGATCCCCCGGGTGAAAAGTTATGGAGGATCG
CgZCF18-check	TGTTCTCGATCAATTGTTTTCC
CgZCF19-ax2	CGACGGTATCGATAAGCTTGATATCGAATTCCTGCAGCCCGGGCGCCTATAGCACTAAAGGA
CgZCF19-bx	AAAAAAAAAATGATGAATTGAATTGAAAAGCGTGGTGCACGTCAATTTAGTTTGTATTATCTGGTG
CgZCF19-c	AATTTAATTATATCAGTTATTACCCTGCGGTGTGAAATACCGTTATCAAGTACTTAGAG
CgZCF19-d	CCACCGCGGTGGCGGCCGCTCTAGAACTAGTGGATCCCCCGGGCATTGGTTATGTTCAGTACG
CgZCF19-check	GCCAGCATATTGAAGTTTGA
CgZCF20-ax	CGACGGTATCGATAAGCTTGATATCGAATTCCTGCAGCCCGGGTGCAAACACACACCTCAAAA
CgZCF20-bx2	AAAAAAAAAATGATGAATTGAATTGAAAAGCGTGGTGCACGTCAATTTAGTTTGTATTATCTGGTG
CgZCF20-c	AATTTAATTATATCAGTTATTACCCTGCGGTGTGAAATACCCTTTTAATGAAGCAAGGGACT
CgZCF20-d	CCACCGCGGTGGCGGCCGCTCTAGAACTAGTGGATCCCCCGGGGCTCATTCTTAGCTTATCCAGCA
CgZCF20-check	CTGGATGACCAGATTTCTTTGA
CgZCF21-a	CGACGGTATCGATAAGCTTGATATCGAATTCCTGCAGCCCGGGAAGCATGTTATCGCTCTAATCC
CgZCF21-b	AAAAAAAAAATGATGAATTGAATTGAAAAGCGTGGTGCACGCAACGCTCGCGACCTAGTAT
CgZCF21-c	AATTTAATTATATCAGTTATTACCCTGCGGTGTGAAATACTGTGAGCATGTGTTGTTTCT
CgZCF21-d	CCACCGCGGTGGCGGCCGCTCTAGAACTAGTGGATCCCCCGGGAAATGGTAAGGTCTTTGACTCCAG
CgZCF21-check	GTGGCCTTTTGCCTCTAACA
CgZCF22-a	CGACGGTATCGATAAGCTTGATATCGAATTCCTGCAGCCCGGGCCCTAAATGAAGGGAAAGGAA
CgZCF22-b	AAAAAAAAAATGATGAATTGAATTGAAAAGCGTGGTGCACGTGGCTTATAACATGCCTATCCTG
CgZCF22-cx	AATTTAATTATATCAGTTATTACCCTGCGGTGTGAAATACGTCAAACAAAGAAGAAGTGT
CgZCF22-dx	CCACCGCGGTGGCGGCCGCTCTAGAACTAGTGGATCCCCCGGGAAATACGGACGATTGCGACT
CgZCF22-check	GAAACCATCGCACGAAATG
CgZCF23-ax	CGACGGTATCGATAAGCTTGATATCGAATTCCTGCAGCCCGGGTGTCTTCTTCAACCGTCTGC
CgZCF23-bx	AAAAAAAAAATGATGAATTGAATTGAAAAGCGTGGTGCACGCGCAACAATAGAGACTAT
CgZCF23-c	AATTTAATTATATCAGTTATTACCCTGCGGTGTGAAATACCTCTCCAATAGCAAATCAGA
CgZCF23-d	CCACCGCGGTGGCGGCCGCTCTAGAACTAGTGGATCCCCCGGGTCAACAAACCCTCGTACAACC
CgZCF23-check	AGCTCGTCCAGGCATTGAAC
CgZCF24-a	CGACGGTATCGATAAGCTTGATATCGAATTCCTGCAGCCCGGGCTGACAGTAAAGCTAGATCTCACA
CgZCF24-b	AAAAAAAAAATGATGAATTGAATTGAAAAGCGTGGTGCACGTCCTAGTCAAGTAGGCTATGATGA
CgZCF24-cx	AATTTAATTATATCAGTTATTACCCTGCGGTGTGAAATACTAAGAAGTAAGCCCCAGGATGA
CgZCF24-dx	CCACCGCGGTGGCGGCCGCTCTAGAACTAGTGGATCCCCCGGGAAGGAGAGATAGAATTGCCTGT
CgZCF24-check	AACAAAACAACACACTCTCGAA
CgZCF25-a	CGACGGTATCGATAAGCTTGATATCGAATTCCTGCAGCCCGGGCGAGAGGGTAGAGACTCGTCA
CgZCF25-b	AAAAAAAAAATGATGAATTGAATTGAAAAGCGTGGTGCACGCGGTCGTTATCGTGATTGCT
CgZCF25-c	AATTTAATTATATCAGTTATTACCCTGCGGTGTGAAATACAAACATCTGGACTTCTTCTTCC
CgZCF25-d	CCACCGCGGTGGCGGCCGCTCTAGAACTAGTGGATCCCCCGGGGTGTTATATAAAGTGGAGCCAGG
CgZCF25-check	AGAACCTTGCTCGGAATTGA
CgZCF26-a	CGACGGTATCGATAAGCTTGATATCGAATTCCTGCAGCCCGGGCGCTGGATCGTCTAGTACAGG
CgZCF26-b	AAAAAAAAAATGATGAATTGAATTGAAAAGCGTGGTGCACGGGCATATAAATTCTGCGTCCT
CgZCF26-c	AATTTAATTATATCAGTTATTACCCTGCGGTGTGAAATACGAGCATGAAGTTCGGATGACT
CgZCF26-d	CCACCGCGGTGGCGGCCGCTCTAGAACTAGTGGATCCCCCGGGCGATTTTACTGATGTTGAGAGC
CgZCF26-check	TGGGCCGTTTATAAAACATCA
CgZCF27-a	CGACGGTATCGATAAGCTTGATATCGAATTCCTGCAGCCCGGGCCGGTTGGGCTGTTGATA
CgZCF27-b	AAAAAAAAAATGATGAATTGAATTGAAAAGCGTGGTGCACGTCCGTAGATTATTGTTCCTCTC
CgZCF27-c	AATTTAATTATATCAGTTATTACCCTGCGGTGTGAAATACGTGGAATATAATCAGGCTTTAG
CgZCF27-d	CCACCGCGGTGGCGGCCGCTCTAGAACTAGTGGATCCCCCGGGCAAAAACAGCAGCCAGTTGA
CgZCF27-check	TAATCGACGATCCCACTTCC
CgZCF28-a	CGACGGTATCGATAAGCTTGATATCGAATTCCTGCAGCCCGGGCATGATGGTGGCCCAAAT
CgZCF28-b	AAAAAAAAAATGATGAATTGAATTGAAAAGCGTGGTGCACGACGCCACTTATATTTCCCACA
CgZCF28-c	AATTTAATTATATCAGTTATTACCCTGCGGTGTGAAATACGACCACAGAGATATAGCATA
CgZCF28-d	CCACCGCGGTGGCGGCCGCTCTAGAACTAGTGGATCCCCCGGGCGCCATTTCATGTAAAATG
CgZCF28-check	TGGACTACATACAAACCTCGACA
CgZCF29-a	CGACGGTATCGATAAGCTTGATATCGAATTCCTGCAGCCCGGGCAGTAAGTTCGCGATTGTCG
CgZCF29-b	AAAAAAAAAATGATGAATTGAATTGAAAAGCGTGGTGCACGGACAAAATTTAATGCAATCAACG
CgZCF29-c	AATTTAATTATATCAGTTATTACCCTGCGGTGTGAAATACAATCGTTCCTCTGCTCCGTA
CgZCF29-d	CCACCGCGGTGGCGGCCGCTCTAGAACTAGTGGATCCCCCGGGCCTAGGGTATCAGTTGCTTCG
CgZCF29-check	AACGGGGATCCTGACTCTTT
CgZCF30-a	CGACGGTATCGATAAGCTTGATATCGAATTCCTGCAGCCCGGGCACGAACTCCCTCTCGATAA
CgZCF30-b	AAAAAAAAAATGATGAATTGAATTGAAAAGCGTGGTGCACGGAGTGTAACCAGATTGGTATTGTTT
CgZCF30-c	AATTTAATTATATCAGTTATTACCCTGCGGTGTGAAATACGGCCATTATGTACCTGTCCTTC
CgZCF30-d	CCACCGCGGTGGCGGCCGCTCTAGAACTAGTGGATCCCCCGGGAGACGTAGTCCCACCCCTTC
CgZCF30-check	ACAGAAGATACATTGCTAAAAGCAG
CgZCF31-ax2	CGACGGTATCGATAAGCTTGATATCGAATTCCTGCAGCCCGGGCGAGCAAAGGGACATGACTT
CgZCF31-b	AAAAAAAAAATGATGAATTGAATTGAAAAGCGTGGTGCACGTTGCTTGTCCCTATCCCACT
CgZCF31-c	AATTTAATTATATCAGTTATTACCCTGCGGTGTGAAATACGGTTGGATACTTTATTGGCATC
CgZCF31-d	CCACCGCGGTGGCGGCCGCTCTAGAACTAGTGGATCCCCCGGGGGTTGGATACTTTATTGGCATC
CgZCF31-check	ACGGGGAATATCACCGTCTC
CgZCF32-a	CGACGGTATCGATAAGCTTGATATCGAATTCCTGCAGCCCGGGTTCCTCGATCTCTTTCCTGAG
CgZCF32-b	AAAAAAAAAATGATGAATTGAATTGAAAAGCGTGGTGCACGGTCAGACTTTGTCTATCCGTGA
CgZCF32-c	AATTTAATTATATCAGTTATTACCCTGCGGTGTGAAATACGTTAAGAGTATTTATGGGGG
CgZCF32-d	CCACCGCGGTGGCGGCCGCTCTAGAACTAGTGGATCCCCCGGGGGTCTTTTTATCAAGAAAGAAC
CgZCF32-check	TTATCCCTGCTGGAATCGTG
CgZCF33-a	CGACGGTATCGATAAGCTTGATATCGAATTCCTGCAGCCCGGGTCTACTGCTGCTTCACAAAATC
CgZCF33-b	AAAAAAAAAATGATGAATTGAATTGAAAAGCGTGGTGCACGCCTTGTGCTTCTACACTTCCTC
CgZCF33-c	AATTTAATTATATCAGTTATTACCCTGCGGTGTGAAATACTGCATCCCAATTAAACAGA
CgZCF33-d	CCACCGCGGTGGCGGCCGCTCTAGAACTAGTGGATCCCCCGGGGGGGTTCTGGGCATTTTTA
CgZCF33-check	CATGACCTTCATGAGCGTTG
CgZCF34-a	CGACGGTATCGATAAGCTTGATATCGAATTCCTGCAGCCCGGGTGTGACCCACTGCCAAAATA
CgZCF34-b	AAAAAAAAAATGATGAATTGAATTGAAAAGCGTGGTGCACGATCCGCAGCCACTCTATCTC
CgZCF34-c	AATTTAATTATATCAGTTATTACCCTGCGGTGTGAAATACCGTTTAAAAAGCACAGTTACACTAC
CgZCF34-d	CCACCGCGGTGGCGGCCGCTCTAGAACTAGTGGATCCCCCGGGAGATTCTTAGACCCAGCATCG
CgZCF34-check	GCTACTGGCAACACGTCTCC
CgZCF41-a (for KO of ZCF35)	CGACGGTATCGATAAGCTTGATATCGAATTCCTGCAGCCCGGGGCACTTGTTCACACGCAGTC
CgZCF41-b (for KO of ZCF35)	AAAAAAAAAATGATGAATTGAATTGAAAAGCGTGGTGCACGCAATAACCCACAAACAACTGCT
CgZCF41-c (for KO ofZCF35)	AATTTAATTATATCAGTTATTACCCTGCGGTGTGAAATACTATCGAGTGACATACATACCCTTTG
CgZCF41-d (for KO of ZCF35)	CCACCGCGGTGGCGGCCGCTCTAGAACTAGTGGATCCCCCGGGATGGCATCCATCAGAGATCC
CgZCF41-check(for ZCF35)	CTTCCTGGGCAAGAAGCAT
CgZCF36-ax	CGACGGTATCGATAAGCTTGATATCGAATTCCTGCAGCCCGGGGGGAAGGAGAAAAAGAAAAAGC
CgZCF36-bx	AAAAAAAAAATGATGAATTGAATTGAAAAGCGTGGTGCACGCGTTAATTTTTAGTTTATGC
CgZCF36-c	AATTTAATTATATCAGTTATTACCCTGCGGTGTGAAATACGCCTTACTTTCTCTGCTTCAGG
CgZCF36-d	CCACCGCGGTGGCGGCCGCTCTAGAACTAGTGGATCCCCCGGGGCCTTTTGTGTTTAAGTTGC
CgZCF36-check	GCAAAAGAAAAGAAGTGGGAAG
CgZCF37-a	CGACGGTATCGATAAGCTTGATATCGAATTCCTGCAGCCCGGGATGGGAAGAAAGGCCGGTAT
CgZCF37-b	AAAAAAAAAATGATGAATTGAATTGAAAAGCGTGGTGCACGGGGTAAAAAGGCACCGCTCT
CgZCF37-c	AATTTAATTATATCAGTTATTACCCTGCGGTGTGAAATACCTGATATCATTGTATTTTATAGC
CgZCF37-d	CCACCGCGGTGGCGGCCGCTCTAGAACTAGTGGATCCCCCGGGAGATTTGCTGGAATATCCTCC
CgZCF37-check	TGCTCTTTATCCCTCAATGG
	CGACGGTATCGATAAGCTTGATATCGAATTCCTGCAGCCCGGGCCGGAAACATCGGAGTATCT
CgZCF42-bx(for KO of ZCF38)	AAAAAAAAAATGATGAATTGAATTGAAAAGCGTGGTGCACGGGTTTGACTAATAAAGACACC
CgZCF42-c(for KO of ZCF38)	AATTTAATTATATCAGTTATTACCCTGCGGTGTGAAATACCTTGGTCAAGAATAAGATAC
CgZCF42-d (for KO of ZCF38)	CCACCGCGGTGGCGGCCGCTCTAGAACTAGTGGATCCCCCGGGAGCAGCAGAGATGTAAGTTTCAA
CgZCF42-check(forZCF38)	TGTCTTCGATTTAAGGCAGA
CgZCF39-a	CGACGGTATCGATAAGCTTGATATCGAATTCCTGCAGCCCGGGTTCGAAGGCCCACTGTATATG
CgZCF39-b	AAAAAAAAAATGATGAATTGAATTGAAAAGCGTGGTGCACGTGATGCTGTGCTTAGCGAGT
CgZCF39-c	AATTTAATTATATCAGTTATTACCCTGCGGTGTGAAATACGACAAGTTATATACAAAACCACAGC
CgZCF39-d	CCACCGCGGTGGCGGCCGCTCTAGAACTAGTGGATCCCCCGGGTAGTGGCCCTAAATAAGTGAGACA
CgZCF39-check	CATTTGCGACAGAGGAGTCA
CgZCF40-a	CGACGGTATCGATAAGCTTGATATCGAATTCCTGCAGCCCGGGGCGACATATTCACTATGCAACC
CgZCF40-b	AAAAAAAAAATGATGAATTGAATTGAAAAGCGTGGTGCACGCCGTCTTCACGAAGTCTAGC
CgZCF40-c	AATTTAATTATATCAGTTATTACCCTGCGGTGTGAAATACCAGAATGGACAAAAATTAACGA
CgZCF40-d	CCACCGCGGTGGCGGCCGCTCTAGAACTAGTGGATCCCCCGGGAACTAAGGGTAACAAACTAGCACAA
CgZCF40-check	GCTTCAATTCGTCCAACTCT
Oligos used to delete zinc cluster genes using the SAT1 marker
CgZCF6-SAT1F-I	CCTTAGAGCTTAGCTTGGAGAACACGGGGAAGCGATTTGGTTAACCTTATCTTTTGACTGTTTCCCAGTCACGACGTTGTA
CgZCF6-SAT1R-I	GATTATGTGTGTGATTATAAGCTTAATAAGATAAAAAAATGCTAAAATATGTATTAATTAAGGAAACAGCTATGACCATGA
CgZCF6-SAT1F-II	AGTATTTGTGTCGGGAAGATACTTGTTATTCCAATACTGGCTAGCAAAGAGAAAACTTGTCCTTAGAGCTTAGCTTGGAG
CgZCF6-SAT1R-II	CAGTTTGGTATTAATATCGGAAAGATCATAAATTCTGTAATCTCCGAGTGATTTACCCATTTGATTATGTGTGTGATTATAA
Oligos used to delete the zinc cluster genes CgPDR1 and CgZCF23 using double PCR
PET-CgZC1-1	CCTTTTTTTTTAGAATATATTGGTAAAGTCATTCTTTAGCTACGTTATTGAGAGAATATGAGGGAACAAAAGCTGGAG
KO-CgZC1-2	TTTTTCAGATTAAATATAAAATTATACAGGCTATGCACACTGTCTAAATTAATAGCATCATAGGGCGAATTGGGTACC
PET-CgZC1-3	CCATTACTTCGTACCCCATATCGTATTGCCATTGTGATATGGAATTAGTGTTTTATTCTGCCTTTTTTTTTAGAATATAT
KO-CgZC1-4	GCTAATTTGAGGTAGTCTAAGTCTCATGTAAAATTATGCAACATAACCACTAAAAAATGATTTTTCAGATTAAATATAAA
PET-CgZC23-1	TCGTTAGACTTCTGATATTATTTAGTACAGAATATTAATAGTCTCTATTGTTGCGTTATGAGGGAACAAAAGCTGGAG
KO-CgZC23-2	TAAGTGCCTTTAATCACTTAAACACATTTTATTATCTGATTTGCTATTGGAGAGAAATCATAGGGCGAATTGGGTACC
PET-CgZC23-3	TTAGCCATCAAATACAACAATTAATCAAGTAATAAGAACTGGCATCATATCAGCAATATATCGTTAGACTTCTGATATTA
KO-CgZC23-4	ACCTTAAATAGATATTGTTAGTCTAAATATGAGATATTCCATTATGTAACAGAAAGAGGCTAAGTGCCTTTAATCACTTA
Oligonucleotides used to construct complementation strains
CgZCF4-COMPL-F	TCCTTCAGCTCGATTGGAGT
CgZCF4-COMPL-R	GAGCACACAAGGCCAATACA
CgZCF6-PROM1	CTGGTCCGTTCAATACAAAGTG
CgZCF6-3PRIME	AACTCCAAAGCCTTAAATTCCTCTA
CgZCF7-EXPR1	ACAGAACTCGAGTCCAAGCGTATGTACTGTGA
CgZCF7-EXPR2	ATACATGCGGCCGCTTAGCCAACCCTGTTAGTC
CgZCF9-COMPL-F	TAAATGGGCCTCAGCAAATC
CgZCF9-COMPL-R	TCCTTAGAAACGTACGGAGAGA
CgZCF10-COMPL-F2	CAACGATACCTCCACAAAGGA
CgZCF10-COMPL-R2	GCCCATCAACTCAGGACTCTA
CgZCF12-check	AAGAACAGCCCAGGAATTGA
CgZCF12-3'	TACCATTATCCTACTAAATTAACCGCTAAC
CgZCF14-EXPR1	ACAGAACTCGAGTACTGGTTGTCTGCGCTTTG
CgZCF14-EXPR2	ATACATGCGGCCGCCATGCGAACCACCATTACAT
CgZCF16-COMPL-F	CGCATTTTGTTTCATGGAGA
CgZCF16-COMPL-R	CTATCGGATGGCAAGGAAAA
CgZCF17-COMPL-F2	GGGTGCTCTGAGGAAACATC
CgZCF17-COMPL-R2	CGATACCTATGCCCAGCATT
CgZCF18-3'	ATCACTTGGATGTCATTCTTGG
CgZCF18-check	TGTTCTCGATCAATTGTTTTCC
CgZCF20-EXPR3	ACAGAACTCGAGTCCACAGAGTTATCCCTCAA
CgZCF20-EXPR4	ATACATTGCGGCCGCCACCTTTCTGTAACGTCAAC
CgZC23-PROM1	TGTTATTTCAATACCTCATAGACTGC
CgZC23-3PRIME	TTCCTAAGAAATGTACGTACATGTAT
CgZCF24-EXPR1	ACAGAACTCGAGTTTGCGGGAGCTTGAGTTTT
CgZCF24-EXPR2	ATACATTGCGGCCGCACAAGGAGCCAAATTAAGGG
CgZCF26-COMPL-F	ATAACCATCGCTGGATCGTC
CgZCF26-COMPL-R	AATCCGGTTGTGAAGTACGC
CgZCF27-EXPR1	GCGGATCCATCGAAGCTTTGACCCGTTA
CgZCF27-EXPR2	ATACATGCGGCCGCCAAAAACAGCAGCCAGTTGA
CgZCF29-COMPL-F	CCCACCAACAAGCATAGGAT
CgZCF29-COMPL-R	TCATCTAACCACCGAGGATTG
CgZCF31-3'	AATACGAATAAAGCCGAATAGAGGTC
CgZCF31-check	ACGGGGAATATCACCGTCTC
CgZCF33-COMPL-F	ATGAAAGCACAGGAGCCACT
CgZCF33-COMPL-R	TGCCTACGAGCTTTTCTGAAG
CgZCF36-COMPL-F	CGATTAGAACAAAGGGAGAAGG
CgZCF36-COMPL-R	AGCGCAAGTGGTTTAGTGGT
CgZCF37-COMPL-F	CCCTCAATGGTTATGCTGGT
CgZCF37-COMPL-R	TGGAATCATTGGAGCAAGGT
CgZCF39-EXPR1	ACAGAAATCGATCAACTACCCTAACACAACGGAGT
CgZCF39-EXPR2	ATACATGCGGCCGCGTTTGCTACGACACCACGAA
