# Supplementary material for: Phenotypic Analysis of a Family of Transcriptional Regulators, the Zinc Cluster Proteins, in the Human Fungal Pathogen Candida glabrata
Source: G3 (Bethesda). 2014 Mar 21;4(5):931–40. doi: 10.1534/g3.113.010199 (PMC4025492; doi:10.1534/g3.113.010199)
Supplement: Supporting Information [file supp_g3.113.010199_TableS2.xlsx]

## Sheet: Sheet1
Table S2. List of C. glabrata strains used in this study All strains are derived from strain 66032ura3 (VERMITSKY et al. 2006).
Strain numbers. Strain names used in the manuscript are given in parentheses	Parent strain	ORF deleted	Genotype	Remark
Wild-type and deletion strains
CG263 (WT URA3)	66032ura3	N/A	URA3	S. cerevisiae URA3 introduced into strain 66032ura3
CG01-2	66032ura3	ZCF1 (PDR1)	URA3	Deletion strain obtained using plasmid pCgZCF1
CG197	66032ura3	ZCF1 (PDR1)	URA3	Deletion strain obtained using a PCR product
CG02	66032ura3	ZCF2	URA3
CG03	66032ura3	ZCF2	URA3
CG04-1	66032ura3	ZCF3	URA3
CG04-2	66032ura3	ZCF3	URA3
CG05	66032ura3	ZCF4	URA3
CG05-2 (Cg∆zcf4-2)	66032ura3	ZCF4	URA3
CG05-3 (Cg∆zcf4-3)	66032ura3	ZCF4	URA3
CG05-4	66032ura3	ZCF4	URA3
CG06	66032ura3	ZCF6	ura3	Nourseothricin resistant (SAT1)
CG07	66032ura3	ZCF6	ura3	Nourseothricin resistant (SAT1)
CG61 (Cg∆zcf6-2)	66032ura3	ZCF6	URA3
CG62 (Cg∆zcf6-3)	66032ura3	ZCF6	URA3
CG08 (Cg∆zcf7-1)	66032ura3	ZCF7	URA3
CG08-2 (Cg∆zcf7-2)	66032ura3	ZCF7	URA3
CG08-3	66032ura3	ZCF7	URA3
CG08-4	66032ura3	ZCF7	URA3
CG08-5	66032ura3	ZCF7	URA3
CG09	66032ura3	ZCF8	URA3
CG10	66032ura3	ZCF9	URA3
CG10-2 (Cg∆zcf9-2)	66032ura3	ZCF9	URA3
CG10-3	66032ura3	ZCF9	URA3
CG10-4	66032ura3	ZCF9	URA3
CG10-5	66032ura3	ZCF9	URA3
CG11 (Cg∆zcf10-1)	66032ura3	ZCF10	URA3
CG11-2 (Cg∆zcf10-2)	66032ura3	ZCF10	URA3
CG11-3	66032ura3	ZCF10	URA3
CG11-4	66032ura3	ZCF10	URA3
CG12	66032ura3	ZCF12	URA3
CG12-2 (Cg∆zcf12-2)	66032ura3	ZCF12	URA3
CG12-3 (Cg∆zcf12-3)	66032ura3	ZCF12	URA3
CG12-4	66032ura3	ZCF12	URA3
CG12-5	66032ura3	ZCF12	URA3
CG13	66032ura3	ZCF14	URA3
CG13-2	66032ura3	ZCF14	URA3
CG13-3	66032ura3	ZCF14	URA3
CG13-4	66032ura3	ZCF14	URA3
CG13-5	66032ura3	ZCF14	URA3
CG14-1	66032ura3	ZCF15	URA3
CG14-2	66032ura3	ZCF15	URA3
CG14-3	66032ura3	ZCF15	URA3
CG15 (Cg∆zcf16-1)	66032ura3	ZCF16	URA3
CG15-2 (Cg∆zcf16-2)	66032ura3	ZCF16	URA3
CG15-3	66032ura3	ZCF16	URA3
CG15-4	66032ura3	ZCF16	URA3
CG15-5	66032ura3	ZCF16	URA3
CG16 (Cg∆zcf17-1)	66032ura3	ZCF17	URA3
CG16-2 (Cg∆zcf17-2)	66032ura3	ZCF17	URA3
CG16-3	66032ura3	ZCF17	URA3
CG16-4	66032ura3	ZCF17	URA3
CG16-5	66032ura3	ZCF17	URA3
CG17	66032ura3	ZCF18	URA3
CG17-2 (Cg∆zcf18-2)	66032ura3	ZCF18	URA3
CG17-3 (Cg∆zcf18-3)	66032ura3	ZCF18	URA3
CG17-4	66032ura3	ZCF18	URA3
CG17-5	66032ura3	ZCF18	URA3
CG18	66032ura3	ZCF19	URA3
CG19	66032ura3	ZCF19	URA3
CG20	66032ura3	ZCF19	URA3
CG21 (Cg∆zcf20-1)	66032ura3	ZCF20	URA3
CG21-2 (Cg∆zcf20-2)	66032ura3	ZCF20	URA3
CG21-3	66032ura3	ZCF20	URA3
CG21-4	66032ura3	ZCF20	URA3
CG21-5	66032ura3	ZCF20	URA3
CG22	66032ura3	ZCF21	URA3
CG23	66032ura3	ZCF21	URA3
CG24	66032ura3	ZCF22	URA3
CG25	66032ura3	ZCF22	URA3
CG26 (Cg∆zcf23)	66032ura3	ZCF23	URA3	Deletion strain obtained using a PCR product
CG27 (Cg∆zcf24-1)	66032ura3	ZCF24	URA3
CG28	66032ura3	ZCF24	URA3
CG28-2 (Cg∆zcf24-2)	66032ura3	ZCF24	URA3
CG28-3 (Cg∆zcf24-3)	66032ura3	ZCF24	URA3
CG28-4	66032ura3	ZCF24	URA3
CG28-5	66032ura3	ZCF24	URA3
CG29	66032ura3	ZCF25	URA3
CG30	66032ura3	ZCF25	URA3
CG31	66032ura3	ZCF25	URA3
CG32 (Cg∆zcf26-1)	66032ura3	ZCF26	URA3
CG32-2 (Cg∆zcf26-2)	66032ura3	ZCF26	URA3
CG32-3	66032ura3	ZCF26	URA3
CG33	66032ura3	ZCF27	URA3
CG33-2 (Cg∆zcf27-2)	66032ura3	ZCF27	URA3
CG33-3 (Cg∆zcf27-3)	66032ura3	ZCF27	URA3
CG33-4	66032ura3	ZCF27	URA3
CG33-5	66032ura3	ZCF27	URA3
CG34	66032ura3	ZCF28	URA3
CG35	66032ura3	ZCF28	URA3
CG36	66032ura3	ZCF29	URA3
CG36-2 (Cg∆zcf29-2)	66032ura3	ZCF29	URA3
CG36-3 (Cg∆zcf29-3)	66032ura3	ZCF29	URA3
CG36-4	66032ura3	ZCF29	URA3
CG36-5	66032ura3	ZCF29	URA3
CG37	66032ura3	ZCF30	URA3
CG38	66032ura3	ZCF30	URA3
CG39	66032ura3	ZCF31	URA3
CG39-2 (Cg∆zcf31-2)	66032ura3	ZCF31	URA3
CG39-3 (Cg∆zcf31-3)	66032ura3	ZCF31	URA3
CG39-4	66032ura3	ZCF31	URA3
CG39-5	66032ura3	ZCF31	URA3
CG40	66032ura3	ZCF32	URA3
CG41	66032ura3	ZCF32	URA3
CG42	66032ura3	ZCF32	URA3
CG43	66032ura3	ZCF33	URA3
CG43-2 (Cg∆zcf33-2)	66032ura3	ZCF33	URA3
CG43-3 (Cg∆zcf33-3)	66032ura3	ZCF33	URA3
CG43-4	66032ura3	ZCF33	URA3
CG43-5	66032ura3	ZCF33	URA3
CG44	66032ura3	ZCF34	URA3
CG45	66032ura3	ZCF34	URA3
CG46	66032ura3	ZCF34	URA3
CG56	66032ura3	ZCF35	URA3
CG57	66032ura3	ZCF35	URA3
CG48	66032ura3	ZCF36	URA3
CG48-2 (Cg∆zcf36-2)	66032ura3	ZCF36	URA3
CG48-3 (Cg∆zcf36-3)	66032ura3	ZCF36	URA3
CG48-4	66032ura3	ZCF36	URA3
CG49 (Cg∆zcf37-1)	66032ura3	ZCF37	URA3
CG49-2 (Cg∆zcf37-2)	66032ura3	ZCF37	URA3
CG49-3 (Cg∆zcf37-3)	66032ura3	ZCF37	URA3
CG49-4	66032ura3	ZCF37	URA3
CG49-5	66032ura3	ZCF37	URA3
CG50	66032ura3	ZCF38	URA3
CG51	66032ura3	ZCF38	URA3
CG52	66032ura3	ZCF39	URA3
CG52-2 (Cg∆zcf39-2)	66032ura3	ZCF39	URA3
CG52-3 (Cg∆zcf39-3)	66032ura3	ZCF39	URA3
CG52-4	66032ura3	ZCF39	URA3
CG52-5	66032ura3	ZCF39	URA3
CG53	66032ura3	ZCF40	URA3
CG54	66032ura3	ZCF40	URA3
CG55	66032ura3	ZCF40	URA3
Complementation strains
CG80-1 (Cg∆zcf4-2A + ZCF4)	CG05-2	N/A	ura3	Complementation strain for ZCF4
CG80-2 (Cg∆zcf4-2B + ZCF4)	CG05-3	N/A	ura3	Complementation strain for ZCF4
CG70 (Cg∆zcf6-1A + ZCF6)	CG67	N/A	ura3	Complementation strain for ZCF6
CG71 (Cg∆zcf6-1B + ZCF6)	CG67	N/A	ura3	Complementation strain for ZCF6
CG74-1 (Cg∆zcf7-1A +ZCF7)	CG08-2	N/A	ura3	Complementation strain for ZCF7
CG74-2 (Cg∆zcf7-1B + ZCF7)	CG08-2	N/A	ura3	Complementation strain for ZCF7
CG74-3	CG08-2	N/A	ura3	Complementation strain for ZCF7
CG85-1 (Cg∆zcf9-2A + ZCF9)	CG10-3	N/A	ura3	Complementation strain for ZCF9
CG86-1 (Cg∆zcf10-1A + ZCF10)	CG11-2	N/A	ura3	Complementation strain for ZCF10
CG86-2 (Cg∆zcf10-1B + ZCF10)	CG11-2	N/A	ura3	Complementation strain for ZCF10
CG91-2A (Cg∆zcf12-2A + ZCF12)	CG12-2	N/A	ura3	Complementation strain for ZCF12
CG91-3A (Cg∆zcf12-3A +ZCF12)	CG12-3	N/A	ura3	Complementation strain for ZCF12
CG75-1	CG13-2	N/A	ura3	Complementation strain for ZCF14
CG75-2	CG13-2	N/A	ura3	Complementation strain for ZCF14
CG75-3	CG13-2	N/A	ura3	Complementation strain for ZCF14
CG87-1 (Cg∆zcf16-1A + ZCF16)	CG15-3	N/A	ura3	Complementation strain for ZCF16
CG87-2 (Cg∆zcf16-1A + ZCF16)	CG15-3	N/A	ura3	Complementation strain for ZCF16
CG88-1 (Cg∆zcf17-2A + ZCF17)	CG16-2	N/A	ura3	Complementation strain for ZCF17
CG88-2 (Cg∆zcf17-2B + ZCF17)	CG16-2	N/A	ura3	Complementation strain for ZCF17
CG92-2A (Cg∆zcf18-2A + ZCF18)	CG17-2	N/A	ura3	Complementation strain for ZCF18
CG92-3A (Cg∆zcf18-3A + ZCF18)	CG17-3	N/A	ura3	Complementation strain for ZCF18
CG76-1 (Cg∆zcf20-1A + ZCF20)	CG21-2	N/A	ura3	Complementation strain for ZCF20
CG76-2 (Cg∆zcf20-1B + ZCF20)	CG21-2	N/A	ura3	Complementation strain for ZCF20
CG76-3	CG21-2	N/A	ura3	Complementation strain for ZCF20
CG81-1 (Cg∆zcf23-A + ZCF23)	CG26	N/A	ura3	Complementation strain for ZCF23
CG81-2	CG26	N/A	ura3	Complementation strain for ZCF23
CG77-1 (Cg∆zcf24-2A + ZCF24)	CG28-2	N/A	ura3	Complementation strain for ZCF24
CG77-2 (Cg∆zcf24-2B + ZCF24)	CG28-2	N/A	ura3	Complementation strain for ZCF24
CG77-3	CG28-2	N/A	ura3	Complementation strain for ZCF24
CG77-4	CG27	N/A	ura3	Complementation strain for ZCF24
CG77-5	CG27	N/A	ura3	Complementation strain for ZCF24
CG82-1 (Cg∆zcf26-1A + ZCF26)	CG32-2	N/A	ura3	Complementation strain for ZCF26
CG82-2 (Cg∆zcf26-1B + ZCF26)	CG32-2	N/A	ura3	Complementation strain for ZCF26
CG78-1 (Cg∆zcf27-2A + ZCF27)	CG33-2	N/A	ura3	Complementation strain for ZCF27
CG78-2 (Cg∆zcf27-2B + ZCF27)	CG33-2	N/A	ura3	Complementation strain for ZCF27
CG78-3	CG33-2	N/A	ura3	Complementation strain for ZCF27
CG89-1 (Cg∆zcf29-3A + ZCF29)	CG36-3	N/A	ura3	Complementation strain for ZCF29
CG89-2 (Cg∆zcf29-3B + ZCF29)	CG36-3	N/A	ura3	Complementation strain for ZCF29
CG93-2A	CG39-2	N/A	ura3	Complementation strain for ZCF31
CG93-3A	CG39-3	N/A	ura3	Complementation strain for ZCF31
CG90-1	CG43-2	N/A	ura3	Complementation strain for ZCF33
CG90-2	CG43-2	N/A	ura3	Complementation strain for ZCF33
CG83-1 (Cg∆zcf36-2A + ZCF36)	CG48-2	N/A	ura3	Complementation strain for ZCF36
CG83-2 (Cg∆zcf36-2B + ZCF36)	CG48-2	N/A	ura3	Complementation strain for ZCF36
CG84-1 (Cg∆zcf37-1A + ZCF37)	CG49-2	N/A	ura3	Complementation strain for ZCF37
CG84-2	CG49-2	N/A	ura3	Complementation strain for ZCF37
CG79-1 (Cg∆zcf39-2A + ZCF39)	CG52-2	N/A	ura3	Complementation strain for ZCF39
CG79-2 (Cg∆zcf39-2B + ZCF39)	CG52-2	N/A	ura3	Complementation strain for ZCF39
CG79-3	CG52-2	N/A	ura3	Complementation strain for ZCF39
Strains for conditional expression
CG138	66032	N/A	ADH1-3XTc-3HA-URA3	Conditional translation Top2
CG139	66032	N/A	ADH1-3XTc-3HA-URA3	Conditional translation Top2
CG140	66032	N/A	ADH1-3XTc-3HA-URA3	Conditional translation Top2
CG141	66032	N/A	ADH1-3XTc-3HA-URA3	Conditional translation Zcf13 (Cep3)
CG142	66032	N/A	ADH1-3XTc-3HA-URA3	Conditional translation Zcf13 (Cep3)
CG177	66032	N/A	ADH1-3XTc-3HA-URA3	Conditional translation Zcf11
CG178	66032	N/A	ADH1-3XTc-3HA-URA3	Conditional translation Zcf11
CG261	66032	N/A	ADH1-3XTc-3HA-URA3	Conditional translation Zcf5
CG262	66032	N/A	ADH1-3XTc-3HA-URA3	Conditional translation Zcf5
